# Supplementary material for: Effects of cessation of cigarette smoking on eicosanoid biomarkers of inflammation and oxidative damage
Source: PLoS One. 2019 Jun 28;14(6):e0218386. doi: 10.1371/journal.pone.0218386 (PMC6599218; doi:10.1371/journal.pone.0218386)
Supplement: S1 File — (XLSX) [file pone.0218386.s006.xlsx]

## Sheet: Sheet1
Sample.ID
